# Supplementary material for: Diazoxide for Neonatal Hyperinsulinemic Hypoglycemia and Pulmonary Hypertension
Source: Children (Basel). 2022 Dec 21;10(1):5. doi: 10.3390/children10010005 (PMC9856357; doi:10.3390/children10010005)
Supplement: Supplementary file 1 [file children-10-00005-s001.zip]

Archive with 1 entries (1 files):
- children-2101840-supplementary.pdf
